# Supplementary material for: A toxin-antidote CRISPR gene drive system for regional population modification
Source: Nat Commun. 2020 Feb 27;11:1082. doi: 10.1038/s41467-020-14960-3 (PMC7046741; doi:10.1038/s41467-020-14960-3)
Supplement: Supplementary file 3 — Source Data [file 41467_2020_14960_MOESM3_ESM.xlsx]

## Sheet: Supplementary Data Set 1
Supplementary Data Set 1 Female Drive Crosses
Glossary
R = dsRed phenotype			D = drive allele, with Cas9 and dsRed					Phenotype	Genotypes		all listed progeny are derived from a single gene drive insect
WT = wild type			r1 = resistance allele, preserves target gene function					R	D/D, D/r2, D/WT
♀ = female			r2 = resistance allele, disrupts target gene function					WT	r2/WT, WT/WT
♂ = male			+ = wild type allele					Not Viable	r2/r2
Progeny of D/+ females with one copy of Cas9 (from crosses between D/D males and Cas9 homozygote females) and +/+ males														Totals for all flies pooled								Fisher's exact test (two-tailed) is used for statistical comparisons, *p<0.05, **p<0.01, ***p<0.001
Insect	R♂	R♀	WT♂	WT♀	Total	Pupae	Eggs							Rate	SEM							p-value	Comparison
#1	23	24	8	5	60									0.876721	0.00822407	Drive Inheritance Rate						<0.0001***	Drive inheritance compared to Mendelian expectation
#2	35	35	4	0	74									0.862366	0.0159765	Drive Inheritance Rate Among Individuals with Egg Counts						<0.0001***	Egg-to-Pupae Survival Compared to Wild-Type
#3	22	25	2	3	52									0.492133	0.014781	Egg-to-Pupae Survival
#4	28	33	0	1	62									0.593641	0.0207093	Egg-to-Pupae Survival Relative to Wild-Type
#5	28	18	1	0	47									0.5798	0.00537081	Expected Egg-to-Pupae Survival Relative to Wild-Type
#6	29	25	0	0	54											(Based off Drive Inheritance and Essential but Haplosufficient Target)
#7	24	26	1	2	53
#8	26	30	1	2	59									Alternate Analysis (linear regression with binomial model)
#9	14	25	0	4	43									Rate	SEM
#10	20	25	2	6	53									0.889	0.0127	Drive Inheritance
#11	18	18	1	0	37									0.864	0.0175	Drive Inheritance Among Individuals with Egg Counts
#12	30	43	3	8	84									0.498	0.0226	Egg-to-Pupae Survival
#13	23	36	3	9	71									0.6	0.0297559	Egg-to-Pupae Survival Relative to Wild-Type
#14	14	19	3	2	38									0.578704	0.00586071	Expected Egg-to-Pupae Survival Relative to Wild-Type
#15	36	28	6	6	76											(Based off Drive Inheritance and Essential but Haplosufficient Target)
#16	35	30	13	12	90
#17	38	37	3	9	87
#18	37	43	8	5	93
#19	1	2	0	0	3	3	7
#20	4	6	1	0	11	13	30
#21	4	9	0	4	17	26	40
#22	3	3	0	0	6	9	38
#23	5	5	1	0	11	13	43
#24	7	11	0	0	18	18	40
#25	3	8	1	1	13	17	44
day 2	4	2	0	0	6	9	18
#26	9	13	1	1	24	28	46
day 2	1	1	0	1	3	5	10
#27	6	4	0	2	12	13	30
day 2	4	2	2	0	8	8	30
#28	6	4	2	1	13	13	25
day 2	2	0	1	0	3	5	13
#29	8	10	0	0	18	20	56
day 2	N/A	N/A	N/A	N/A	N/A	N/A	N/A
#30	2	7	2	0	11	13	30
day 2	3	0	1	2	6	18	18
#31	11	2	0	0	13	14	29
day 2	9	9	0	0	18	23	37
#32	4	7	3	0	14	17	43
day 2	5	5	0	3	13	15	25
day 3	8	4	0	1	13	18	24
#33	10	6	0	0	16	16	31
day 2	7	4	1	2	14	17	32
day 3	6	4	2	1	13	14	30
#34	6	9	2	2	19	22	41
day 2	6	5	0	2	13	17	27
day 3	N/A	N/A	N/A	N/A	N/A	N/A	N/A
#35	4	8	2	1	15	15	33
day 2	5	4	1	2	12	13	24
day 3	4	1	1	0	6	6	14
#36	6	7	0	1	14	14	36
day 2	6	4	2	1	13	15	27
day 3	2	6	0	0	8	16	29
#37	9	8	1	1	19	21	37
day 2	N/A	N/A	N/A	N/A	N/A	N/A	N/A
day 3	3	2	1	0	6	7	16
#38	7	7	2	2	18	21	37
day 2	7	7	3	0	17	21	32
day 3	4	4	0	0	8	10	22
subtotal with egg count	201	200	33	31	465	563	1144
total	681	720	92	105	1598
Progeny of D/r2 females with one copy of Cas9 (which were progeny of the above cross) and +/+ males														Totals for all flies pooled								Fisher's exact test (two-tailed) is used for statistical comparisons, *p<0.05, **p<0.01, ***p<0.001
Insect	R♂	R♀	WT♂	WT♀	Total									Rate	SEM							p-value	Comparison
#1	35	45	0	0	80									0.950877	0.00905246	Drive Inheritance Rate						<0.0001***	Drive inheritance compared to Mendelian expectation
#2	37	42	0	0	79																	<0.0001***	Drive inheritance compared to progeny of D/+ females with one copy of Cas9
#3	32	29	5	6	72									Alternate Analysis (linear regression with binomial model)
#4	25	30	0	0	55									Rate	SEM
#5	43	40	3	4	90									0.971	0.0162	Drive Inheritance
#6	32	35	1	3	71
#7	42	40	2	2	86
#8	19	16	1	1	37
total	265	277	12	16	570
Progeny of D/+ females with two copies of Cas9 and +/+ males														Totals for all flies pooled								Fisher's exact test (two-tailed) is used for statistical comparisons, *p<0.05, **p<0.01, ***p<0.001
Insect	R♂	R♀	WT♂	WT♀	Total									Rate	SEM							p-value	Comparison
#1	29	34	6	4	73									0.910806	0.0118045	Drive Inheritance Rate						<0.0001***	Drive inheritance compared to Mendelian expectation
#2	36	34	5	6	81																	0.0273*	Drive inheritance compared to progeny of D/+ females with one copy of Cas9
#3	39	26	2	4	71									Alternate Analysis (linear regression with binomial model)
#4	4	24		1	29									Rate	SEM
#5	24	21	3	4	52									0.915	0.0147	Drive Inheritance
#6	25	30	3	1	59
#7	32	25			57
#8	25	28	2	2	57
#9	26	22	1	3	52
#10	23	24	3	2	52
total	263	268	25	27	583

## Sheet: Supplementary Data Set 2
Supplementary Data Set 2 Male Drive Crosses
Glossary
R = dsRed phenotype			D = drive allele, with Cas9 and dsRed					Phenotype	Genotypes		all listed progeny are derived from a single gene drive insect
WT = wild type			r1 = resistance allele, preserves target gene function					R	D/D, D/r2, D/WT
♀ = female			r2 = resistance allele, disrupts target gene function					WT	r2/WT, WT/WT
♂ = male			+ = wild type allele					Not Viable	r2/r2
Progeny of D/+ males with one copy of Cas9 (from crosses between D/D males and Cas9 homozygote females) and +/+ females														Totals for all flies pooled							Fisher's exact test (two-tailed) is used for statistical comparisons, *p<0.05, **p<0.01, ***p<0.001
Insect	R♂	R♀	WT♂	WT♀	Total	Pupae	Eggs							Rate	SEM						p-value	Comparison
#1	11	16	14	11	52									0.495751	0.0188171	Drive Inheritance Rate					0.9152	Drive inheritance compared to Mendelian expectation
#2	27	25	22	22	96									0.497076	0.0270364	Drive Inheritance Among Individuals with Egg Counts					0.1389	Egg-to-Pupae Survival Compared to Wild-Type
#3	24	21	29	23	97									0.795259	0.0187326	Egg-to-Pupae Survival
#4	26	30	37	26	119									0.95929	0.0294917	Egg-to-Pupae Survival Relative to Wild-Type
#5	0	3	3	3	9	9	12
#6	0	0	3	2	5	5	10							Alternate Analysis (linear regression with binomial model)
#7	9	8	3	6	26	27	27							Rate	SEM
day 2	2	6	3	6	17	19	21							0.496	0.0188	Drive Inheritance
#8	N/A	N/A	N/A	N/A	N/A	N/A	N/A							0.493	0.0323	Drive Inheritance Among Individuals with Egg Counts
day 2	0	1	5	2	8	11	16							0.801	0.0254	Egg-to-Pupae Survival
#9	10	7	11	3	31	31	40							0.96506	0.0374906	Egg-to-Pupae Survival Relative to Wild-Type
day 2	4	2	3	5	14	20	24
#10	2	7	8	6	23	24	26
day 2	6	3	3	5	17	17	24
day 3	4	5	2	2	13	15	23
#11	10	7	5	6	28	28	32
day 2	7	4	7	4	22	23	26
day 3	4	2	9	4	19	19	25
#12	2	1	3	1	7	8	9
day 2	3	5	5	11	24	25	29
day 3	7	3	3	2	15	19	30
#13	8	9	8	6	31	31	39
day 2	3	6	2	1	12	15	21
day 3	4	6	6	5	21	23	30
subtotal with egg count	85	85	92	80	342	369	464
total	173	177	194	162	706
Progeny of D/r2 males with two copies of Cas9 and +/+ females														Totals for all flies pooled							Fisher's exact test (two-tailed) is used for statistical comparisons, *p<0.05, **p<0.01, ***p<0.001
Insect	R♂	R♀	WT♂	WT♀	Total									Rate	SEM						p-value	Comparison
#1	10	9	10	11	40									0.484733	0.0308757	Drive Inheritance Rate					0.7932	Drive inheritance compared to Mendelian expectation
#2	23	23	19	29	94
#3	30	32	34	32	128									Alternate Analysis (linear regression with binomial model)
total	63	64	63	72	262									Rate	SEM
														0.485	0.0309	Drive Inheritance

## Sheet: Supplementary Data Set 3
Supplementary Data Set 3 Other Crosses					Note: w1118 egg-to-pupae viability data is also included as a control in the study "Resistance is futile: A CRISPR homing gene drive targeting a haplolethal gene"
Progeny of +/+ (w1118) females and +/+ males						Totals for all flies pooled
Insect	Adults	Pupae	Eggs			Rate	SEM
#1	19	30	35			0.829008	0.0147112	Egg-to-Pupae Survival
#2	21	25	29
#3	39	33	37	*		Alternate Analysis (linear regression with binomial model)
#4	36	33	34	*It is likely that some eggs and pupae were hidden and not counted in these vials, but our general conclusions are unaffected		Rate	SEM
#5	20	20	25			0.83	0.0166	Egg-to-Pupae Survival
#6	19	19	22
day 2	15	17	18
day 3	10	11	17
#7	21	23	28
day 2	22	23	29
day 3	11	14	19
#8	39	41	46
day 2	26	28	37
day 3	20	25	31
#9	36	36	42
day 2	30	30	35
day 3	N/A	N/A	N/A
#10	30	31	38
day 2	N/A	N/A	N/A
day 3	39	43	50
#11	N/A	N/A	N/A
day 2	41	43	54
day 3	16	18	29
total	510	543	655
Progeny of Cas9 homozygote females and males						Totals for all flies pooled					Fisher's exact test (two-tailed) is used for statistical comparisons, *p<0.05, **p<0.01, ***p<0.001
Insect	Adults	Pupae	Eggs			Rate	SEM				p-value	Comparison
#1	20	20	25			0.80531	0.0215057	Egg-to-Pupae Survival			0.383	pupae survival compared to line without Cas9
day 2	15	15	20
day 3	10	10	26			Alternate Analysis (linear regression with binomial model)
#2	5	5	5			Rate	SEM
day 2	7	8	10			0.848	0.0416	Egg-to-Pupae Survival
day 3	7	7	10
#3	0	0	1
day 2	10	10	10
#4	18	18	18
day 2	26	26	26
day 3	17	17	19
#5	13	14	19
day 2	13	15	19
day 3	22	29	31
#6	1	1	4
day 2	12	14	17
day 3	11	17	19
#7	20	20	31
day 2	11	11	11
day 3	15	16	18
total	253	273	339

## Sheet: Supplementary Data Set 4
Supplementary Data Set 4 Cage Phenotypes
Glossary			Phenotype	Genotypes
R = dsRed phenotype			R	D/D, D/r2, D/WT
WT = wild type			WT	r2/WT, WT/WT
♀ = female			Not Viable	r2/r2
♂ = male
Cage 1														Calculation of the upper bound of the r1 resistance allele formation rate
Generation	R♂	R♀	WT♂	WT♀	R any	WT any	Total	%Red					7510	Number of individuals in both cages when the drive reached all individuals
0	167	166	424	334	0	0	1091	0.305225					0.17	Approximate fraction of individuals that are not drive homozygote at the first generation where the drive reaches all individuals (according to our modeling of an idealized TARE drive)
1					1637	1397	3034	0.539552					1276.7	Estimated number of individuals that are not drive heterozygotes based on our data and our model
2					2653	872	3525	0.752624					0	Number of individuals observed without a drive allele
3					4919	255	5174	0.950715					0.00234371	Final r1 resistance allele frequency that would result in an observation of at least one r1 allele (in an individual without any drive allele) in over 5% of cases
4					6525	49	6574	0.992546						(This represents a likely upper bound in the final frequency of r1 resistance alleles)
5					3923	0	3923	1						(Modeling indicates that this final r1 frequency would be acheived if approximately 0.0004 of alleles were converted to r1 alleles instead of being disrupted)
6					3474	0	3474	1
Cage 2
Generation	R♂	R♀	WT♂	WT♀	R any	WT any	Total	%Red
0	178	170	582	547	0	0	1477	0.235613
1					1561	2348	3909	0.399335
2					1385	1279	2664	0.519895
3					1372	712	2084	0.658349
4	58	67	0	0	5521	603	6249	0.903505
5					3002	31	3033	0.989779
6					3587	0	3587	1
